# Supplementary material for: Geospatial datasets in support of high-resolution spatial assessment of population vulnerability to climate change in Nepal
Source: Data Brief. 2017 Apr 29;12:459–62. doi: 10.1016/j.dib.2017.04.045 (PMC5424950; doi:10.1016/j.dib.2017.04.045)
Supplement: Supplementary file 2 — Supplementary material [file mmc2.zip]

Archive with 7 entries (7 files):
- DataToSubmit/MainaliPricopeData.dbf
- DataToSubmit/MainaliPricopeData.prj
- DataToSubmit/MainaliPricopeData.sbn
- DataToSubmit/MainaliPricopeData.sbx
- DataToSubmit/MainaliPricopeData.shp
- DataToSubmit/MainaliPricopeData.shx
- DataToSubmit/schema.ini
