# Supplementary material for: Geospatial datasets in support of high-resolution spatial assessment of population vulnerability to climate change in Nepal
Source: Data Brief. 2017 Apr 29;12:459–62. doi: 10.1016/j.dib.2017.04.045 (PMC5424950; doi:10.1016/j.dib.2017.04.045)
Supplement: Supplementary file 2 — Supplementary material [file mmc2.zip › DataToSubmit/schema.ini]

[NepalVulnExport.csv]
Col19=flood_std Text
